# Supplementary material for: Land suitability assessment for wheat-barley cultivation in a semi-arid region of Eastern Anatolia in Turkey
Source: PeerJ. 2023 Oct 31;11:e16396. doi: 10.7717/peerj.16396 (PMC10624173; doi:10.7717/peerj.16396)
Supplement: Supplemental Information 1 [file peerj-11-16396-s001.zip]

Archive with 1 entries (1 files):
- datalar.xlsx
