# Supplementary material for: Land suitability assessment for wheat-barley cultivation in a semi-arid region of Eastern Anatolia in Turkey
Source: PeerJ. 2023 Oct 31;11:e16396. doi: 10.7717/peerj.16396 (PMC10624173; doi:10.7717/peerj.16396)
Supplement: Supplemental Information 2 [file peerj-11-16396-s002.zip › Yield and SQI.xlsx]

## Sheet: Sayfa1
Plant typeParcel No	Parcel no	Efficiency class	SQI	Yield (kg ha-1 )
Wheat	1	poor	46.61	1000
Wheat	2	middle	45.03	1200
Wheat	3	middle	53.04	1100
Wheat	4	middle	55.18	1100
Wheat	5	middle	51.84	1650
Wheat	6	middle	58.75	1700
Wheat	7	middle	59.95	1800
Wheat	8	middle	58.75	1600
Wheat	9	middle	57.53	1700
Wheat	10	middle	46.61	1500
Wheat	11	middle	59.95	1800
Wheat	12	middle	59.95	1800
Wheat	13	middle	49.34	1200
Wheat	14	middle	59.95	1200
Wheat	15	middle	55.18	1600
Wheat	16	middle	59.95	1700
Wheat	17	Good	71.95	3000
Wheat	18	Good	62.43	2700
Wheat	19	Good	71.95	2600
Wheat	20	Good	71.95	2500
Wheat	21	Good	62.43	2400
Wheat	22	Good	71.95	2750
Wheat	23	Good	71.95	2800
Barley	23	middle	48.09	1100
Barley	24	poor	49.34	1000
Barley	25	poor	49.34	1000
Barley	26	poor	49.34	1000
Barley	27	middle	54.11	1100
Barley	28	middle	50.53	1100
Barley	29	poor	49.34	1050
Barley	30	middle	55.18	1100
Barley	31	poor	50.53	1000
Barley	32	middle	48.09	1100
Barley	33	middle	48.09	1100
Barley	34	poor	46.61	900
Barley	35	poor	48.61	900
Barley	36	poor	50.53	900
Barley	37	poor	50.53	900
Barley	38	poor	57.53	1000
Barley	39	middle	50.53	1500
Barley	40	middle	53.04	1500
Barley	41	middle	57.53	1300
Barley	42	middle	58.75	1350
Barley	43	middle	57.53	1400
Barley	44	middle	56.33	1700
Barley	45	middle	57.53	1600
Barley	46	middle	51.84	1600
Barley	47	middle	51.84	1600
Barley	48	middle	51.84	1600
Barley	49	middle	51.84	1600
Barley	50	middle	51.84	1500
Barley	51	middle	55.18	1600
Barley	52	Good	58.75	2300
Barley	53	Good	62.43	2400
Barley	54	Good	62.43	2300
Barley	55	Good	56.33	2300
Barley	56	Good	54.11	2000
Barley	57	Good	50.53	2000
Barley	58	Good	71.95	2500
Barley	59	Good	51.84	2000
Barley	60	Good	64.32	2500
Barley	61	Good	62.43	2500
Barley	62	Good	56.33	2100
Barley	63	Good	66.87	2300
